# Supplementary material for: Preliminary examination of noncoding mutations of esophageal squamous cell carcinoma in African Americans
Source: Front Genet. 2026 Apr 13;17:1779147. doi: 10.3389/fgene.2026.1779147 (PMC13110866; doi:10.3389/fgene.2026.1779147)
Supplement: Supplementary file 1 [file Table2.XLSX]

## Sheet: Sheet1
Transcrption Factor			percent
TFAP2A			14.3219
FOXC1			7.61741
GATA2			7.50583
Hltf			6.63353
YY1			5.33523
ETS1			5.26423
NKX3-2			2.69804
SPIB			2.58647
klf4			2.46475
HNF1B			2.32275
MAFb			2.10975
NFE2L1::MAFG			2.07932
BRCA1			2.04889
ZNF354C			2.01846
PDX1			1.68374
MZF1_5-13			1.50117
NFIC			1.50117
NR4A2			1.27802
Arnt			1.12587
MZF1_1-4			1.10559
En1			1.03459
FOXL1			1.02444
PAX2			0.943301
FOXI1			0.933158
Had1::Tcfe2			0.882442
NFATC2			0.862156
ZEB1			0.852013
GATA3			0.84187
MYB			0.831727
EBF1			0.811441
AP1			0.781012
SP1			0.781012
ZFX			0.720154
FOXD3			0.710011
CEBPA			0.699868
HOXA5			0.669439
ARID3A			0.649153
ELK1			0.649153
Arnt::Ahr			0.598438
HIF1A::ARNT			0.568009
FOXA1			0.547723
GATA1			0.547723
NKX2-5			0.547723
REL			0.53758
E2F1			0.466579
FOXO3			0.446293
SOX5			0.43615
STAT3			0.43615
SPI1			0.385435
SRY			0.284004
USF1			0.273861
Gfi			0.263718
NFYA			0.263718
ZFP423			0.253575
ELK4			0.233289
FEV			0.233289
MYF			0.233289
Nobox			0.233289
TBP31			0.233289
Tcfc2I1			0.233289
IRF1			0.223146
NHLH1			0.223146
MAX			0.20286
MYCN			0.20286
Egr1			0.192717
ELK5			0.192717
MEF2A			0.192717
esrrb			0.182574
FOXD1			0.152145
Nr2e3			0.152145
RORA_1			0.152145
SOX17			0.152145
INSM1			0.142002
RUNX1			0.142002
Ddit3::Cepba			0.10143
FOXq1			0.10143
TEAD1			0.0912871
NFKappaB			0.0811441
SPZ1			0.0811441
MIZF			0.0710011
NRF2F1			0.0710011
SOX9			0.0710011
NFIL3			0.0608581
CREB1			0.0507151
HNF4A			0.0507151
FOXF2			0.0405721
PAX6			0.0405721
PBX1			0.0405721
STAT1			0.0405721
Evi1			0.030429
GAPBA			0.030429
NFE2L2			0.030429
NKX3-1			0.030429
PLAG1			0.030429
PAEG::RXRA			0.030429
ar			0.020286
HNF1A			0.020286
MYC			0.020286
NFKB1			0.020286
CTCF			0.010143
ESR1			0.010143
FOXA2			0.010143
lhx3			0.010143
PAX4			0.010143
PAX5			0.010143
POU5F1			0.010143
RRX2			0.010143
RXRA::VDR			0.010143
SOX2			0.010143
